# Supplementary material for: Genome-Wide Analysis of Sorghum GT47 Family Reveals Functional Divergences of MUR3-Like Genes
Source: Front Plant Sci. 2018 Dec 14;9:1773. doi: 10.3389/fpls.2018.01773 (PMC6302003; doi:10.3389/fpls.2018.01773)
Supplement: TABLE S2 — Primers in this study. [file Table_3.XLSX]

## Sheet: Primers
Supplemental Table 2 Primers used in this study.
Gene	Sequence(5'-3')	Goal
SbGT47_1	F:AGGCGGAGCTGAGGAAGATA	For detecting SbGT47_1 expression with qRT-PCR
	R:TCACCGCCAGTAGGACCCTG
SbGT47_2	F:CTAGGATCCATGAAGCGGCACAACGCGGGCGAGTTG	For amplifying CDS of SbGT47_2
	R:AAATCTAGACTAATTGAACAGGGGGTCCCATTCATG
	F:TGCGTTTGACATCGCGGTGGC	For detecting SbGT47_2 expression with qRT-PCR
	R:TCCCATTCATGATGGTCCTCT
SbGT47_3	F:GAACGTGAGCATCGAGGA	For detecting SbGT47_3 expression with qRT-PCR
	R:CCGGTGAAGGACAACATC
SbGT47_4	F:AGGAAGAGGTGCGGAGGAT	For detecting SbGT47_4 expression with qRT-PCR
	R:CTATATGTCGACGCTATCCT
SbGT47_5	F:ATCTCAGACTGATGATGCCG	For detecting SbGT47_5 expression with qRT-PCR
	R:TCAAGGAGCCTGATTCTGTA
SbGT47_6	F:CTGGTCTGTTGAGGTCTC	For detecting SbGT47_6 expression with qRT-PCR
	R:CAGGATGTTCTTGAGCAG
SbGT47_7	F:CTAGGTACCTGAGAGGTGTCGTCGGTGCGGTGTT	For amplifying CDS of SbGT47_7
	R:AAAGCTAGCCGCTAACTCTGCTCCCTTGATCTCATCTC
	F:GTGACAAAGTTGAGAAGAG	For detecting SbGT47_7 expression with qRT-PCR
	R:CAGCAGATGAACCACTAG
SbGT47_8	F:CTAAGATCTATGAGATTCTCGCGACTGCCGTCTC	For amplifying CDS of SbGT47_8
	R:AAATCTAGACTAGGTTTGCTGAACACCAGCGTTC
	F:TGTACGCGGACCCGAGAT	For detecting SbGT47_8 expression with qRT-PCR
	R:CTTTGCTTTTGCAGCAGAT
SbGT47_9	F:CTGGAGACTGTCAAGGAC	For detecting SbGT47_9 expression with qRT-PCR
	R:CTGGACTCCGTGGAGGCG
SbGT47_10	F:GGAGGTGATCAGGCTCAT	For detecting SbGT47_10 expression with qRT-PCR
	R:AGCGAGCTGCTTTCCAAG
SbGT47_11	F:GAGTTTGTTGTACGCTGA	For detecting SbGT47_11 expression with qRT-PCR
	R:AATGAAACATAGCGAGCT
SbGT47_12	F:TTGACGGGATCCTAGACA	For detecting SbGT47_12 expression with qRT-PCR
	R:CGTGATCCTTGATGCTGT
SbGT47_13	F:ATTGCTGATAACATACGTCT	For detecting SbGT47_13 expression with qRT-PCR
	R:TGCTACGACATGGTCAAGCA
SbGT47_14	F:GAGACTCCACTAGCTATA	For detecting SbGT47_14 expression with qRT-PCR
	R:CTCCTCCAGCTCGTAGAT
SbGT47_15	F:GTCGCCGCGGCAGTACAT	For detecting SbGT47_15 expression with qRT-PCR
	R:CAGCCTTGTGCATGAGCA
SbGT47_16	F:ACAAGCAAAGCAGTACAA	For detecting SbGT47_16 expression with qRT-PCR
	R:CATTCGGATCCTCATACT
SbGT47_17	F:ACAGCCCGAGAATAGTTGA	For detecting SbGT47_17 expression with qRT-PCR
	R:CTCCAGTTGAGTGCAGCAT
SbGT47_18	F:ACGTGGCCATGCACAGCT	For detecting SbGT47_18 expression with qRT-PCR
	R:TGGAGTGCAGGATCATGT
SbGT47_19	F:ACATGGAGGATGATTGCT	For detecting SbGT47_19 expression with qRT-PCR
	R:CCAACTCTGCATTCACAT
SbGT47_20	F:GAGCGGTATCCTGACAGA	For detecting SbGT47_20 expression with qRT-PCR
	R:AGGCGTCCTCCAGCTGTG
SbGT47_21	F:TGATATGTGGTCGAAGCT	For detecting SbGT47_21 expression with qRT-PCR
	R:AGTCTTCTATTCCTGTGA
SbGT47_22	F:GCAGCGCCTGCTGGCCAG	For detecting SbGT47_22 expression with qRT-PCR
	R:CTTGAGGTCGCTGTCGAG
SbGT47_23	F:CAGAGGCTCCTCGCGAAT	For detecting SbGT47_23 expression with qRT-PCR
	R:GTCCAGTTCAGCACCTTCA
SbGT47_24	F:GATCGGTGTGTTTGTCGCT	For detecting SbGT47_24 expression with qRT-PCR
	R:CAAGAAGACGTTGTCACCAT
SbGT47_25	F:CAACTGAAGAATATCTTGA	For detecting SbGT47_25 expression with qRT-PCR
	R:TATCACATTATGACGCAG
SbGT47_26	F:CTAGATTCAATCCTCACT	For detecting SbGT47_26 expression with qRT-PCR
	R:TGGTTGCAAGTATACACT
SbGT47_27	F:GTTCAGCGACGTGCTGGACT	For detecting SbGT47_27 expression with qRT-PCR
	R:TGAGCCAGATGGAGTGCATCA
SbGT47_28	F:GTCCCAAAGCTAGACACAAT	For detecting SbGT47_28 expression with qRT-PCR
	R:TGATCGCCAGGTTGTAAGTA
SbGT47_29	F:GTGTCGACAACAAATCGA	For detecting SbGT47_29 expression with qRT-PCR
	R:CAGTTGAAGCCGATGCTT
SbGT47_30	F:GAGCGCGTACGAGCAGTA	For detecting SbGT47_30 expression with qRT-PCR
	R:GTCCACGGCGTCCTTCAT
SbGT47_31	F:GAATATTCCCAAGCAGCAGAA	For detecting SbGT47_31 expression with qRT-PCR
	R:TGACAACGGAGTGGGATTGA
SbGT47_32	F:GTCATCATCAGCGACGACAT	For detecting SbGT47_32 expression with qRT-PCR
	R:CCTTGAAGGGTACTGGTACT
SbGT47_33	F:GTTGGATTATTCAAAGTTCT	For detecting SbGT47_33 expression with qRT-PCR
	R:TTGGCACCTTTCTAGACAAT
SbGT47_34	F:GAGGAGGTGATCAAGATGAT	For detecting SbGT47_34 expression with qRT-PCR
	R:TCACGAATCGAAATCCTCAT
SbGT47_35	F:GCAGGTGATCCGGATGAT	For detecting SbGT47_35 expression with qRT-PCR
	R:TACTTCGACACGCGGTGA
SbGT47_36	F:AGGTGGTGCTGAGGAAGCA	For detecting SbGT47_36 expression with qRT-PCR
	R:ACCATGGCTTGAGGTCTCT
SbGT47_37	F:GATGAAGCAGGCCATGTTGT	For detecting SbGT47_37 expression with qRT-PCR
	R:TGGTCCAGCGGTCCAGTTCA
SbGT47_38	F:TCGATGAAGCAGGCGATGCT	For detecting SbGT47_38 expression with qRT-PCR
	R:CTACCACGGCTTGAGGTCTT
SbGT47_39	F:TGGTGAAGCGACACTTCAT	For detecting SbGT47_39 expression with qRT-PCR
	R:TTAGCGATTCAGTCTAAGGT
SbACTIN2	F:CTAGCAGCATGAAGATCAAGGTG	For detecting UBQ10 expression with qRT-PCR
	R:GCCAGACTCGTCGTACTCAG
